# Supplementary material for: Evidence of Copper Nanoparticles and Poly I:C Modulating Cas9 Interaction and Cleavage of COR (Conserved Omicron RNA)
Source: Bioengineering (Basel). 2023 Apr 25;10(5):512. doi: 10.3390/bioengineering10050512 (PMC10215437; doi:10.3390/bioengineering10050512)
Supplement: Supplementary file 1 [file bioengineering-10-00512-s001.zip]

Archive with 1 entries (1 files):
- bioengineering-2182135-supplementary.xlsx
