# Supplementary material for: Evidence of Copper Nanoparticles and Poly I:C Modulating Cas9 Interaction and Cleavage of COR (Conserved Omicron RNA)
Source: Bioengineering (Basel). 2023 Apr 25;10(5):512. doi: 10.3390/bioengineering10050512 (PMC10215437; doi:10.3390/bioengineering10050512)
Supplement: Supplementary file 1 [file bioengineering-10-00512-s001.zip › bioengineering-2182135-supplementary.xlsx]

## Sheet: Sheet1
CuNP (Plasma Biochem), COR, Cas9				Zeta potential		trial 1						trial 1			trial 2			MEAN
												ZP
CuNP	1	2	3	4	5	mean	mean	stdev			CuNP	-25.94	6.30739		-7.506	23.2129		-16.723	14.7601
11	-27.1	-26.1	-36.1	-33.8	-28.9	-30.4	-25.94	6.30739			CuNP+COR	4.577	14.2878		-15.443	4.74751		-5.433	9.51766
12	-23.9	-23	-20	-17.8	-22.7	-21.48					CuNP+Cas9	-8.82	8.457		-16.532	10.8725		-12.676	9.66474
											CuNP+COR+Cas9	-3.683	15.159		-14.639	8.03415		-9.161	11.5966
											CuNP+pIC	-0.22	15.497		-16.7	5.572		-8.46	10.5345
CuNP+COR	1	2	3	4	5	mean	mean	stdev			CuNP+pIC+COR+Cas9	-4.0669	2.533		-12.832	3.6317		-8.44945	3.08235
11	11	19	16.1	16.1	11.2	14.68	4.577	14.2878			CuNP+COR+pIC+Cas9	-10.821	4.19031		-8.6856	9.97643		-9.7533	7.08337
12	6.22	4.36	-5.51	-14.3	-18.4	-5.526
CuNP+Cas9	1	2	3	4	5	mean	mean	stdev
11	-2.43	-3.3	-1.48	-2.83	-4.16	-2.84	-8.82	8.457
12	-11.9	-14.9	-16.1	-16	-15.1	-14.8
CuNP+COR+Cas9	1	2	3	4	5	mean	mean	stdev
11	-1.01	4.86	9.03	10.1	12.2	7.036	-3.683	15.159
12	-9.01	-11.1	-17.2	-16.1	-18.6	-14.402
CuNP+pIC	1	2	3	4	5	mean	mean	stdev
11	13	13.1	18.3	7.98	1.31	10.738	-0.22	15.497
12	-13.1	-11.9	-12.1	-9.79	-9	-11.178
CuNP+pIC+COR+Cas9	1	2	3	4	5	mean	mean	stdev
11	-1.33	-0.759	-2.06	-2.77	-4.46	-2.2758	-4.0669	2.533
12	-2.73	-3.43	-4.07	-7.56	-11.5	-5.858
CuNP+COR+pIC+Cas9	1	2	3	4	5	mean	mean	stdev
11	-1.64	-1.29	-3.16	-20.7	-12.5	-7.858	-10.821	4.19031
12	-7.46	-6.46	-7.4	-21.3	-26.3	-13.784
trial 2
CuNP+pIC	1	2	3	4	5	mean	mean	stdev
21	-20.4	-21.8	-12.7	-24	-24.3	-20.64	-16.7	5.572
22	-13.2	-11.7	-12.1	-12.5	-14.3	-12.76
CuNP+pIC+COR+Cas9	1	2	3	4	5	mean	mean	stdev
21	-2.67	-6.35	-11	-14	-17.3	-10.264	-12.832	3.6317
22	-16.4	-10.7	-11.8	-16.3	-21.8	-15.4
CuNP+COR+pIC+Cas9	1	2	3	4	5	mean	mean	stdev
21	-0.673	-0.643	-2.16	-1.87	-2.81	-1.6312	-8.6856	9.97643
22	-12.2	-15.8	-14.2	-17.5	-19	-15.74
CuNP	1	2	3	4	5	mean	mean	stdev
21	-24.8	-25	-24.8	-22.4	-22.6	-23.92	-7.506	23.2129
22	11.3	9.46	8.77	8.27	6.74	8.908
CuNP+COR	1	2	3	4	5	mean	mean	stdev
21	-21.2	-12.1	-19	-20.4	-21.3	-18.8	-15.443	4.74751
22	-7.4	-6.93	-13.1	-15.6	-17.4	-12.086
CuNP+Cas9	1	2	3	4	5	mean	mean	stdev
21	-24	-22.9	-24.1	-23.7	-26.4	-24.22	-16.532	10.8725
22	-7.98	-9.78	-5.76	-10.7	-10	-8.844
CuNP+COR+Cas9	1	2	3	4	5	mean	mean	stdev
21	-17.1	-25.3	-19.1	-16.3	-23.8	-20.32	-14.639	8.03415
22	-9.76	-23.1	3.59	-8.24	-7.28	-8.958
